# Supplementary material for: Risk factors and prognosis of postoperative delirium in nonagenarians with hip fracture
Source: Sci Rep. 2023 Feb 7;13:2167. doi: 10.1038/s41598-023-27829-4 (PMC9905086; doi:10.1038/s41598-023-27829-4)
Supplement: Supplementary file 1 — Supplementary Information. [file 41598_2023_27829_MOESM1_ESM.xls]

## Sheet: 90岁
性别	年龄	骨折类型	高血压	冠心病	心律失常	脑卒中	痴呆	术前肺部感染	COPD	肾功能不全	静脉血栓	糖尿病	心功能不全	肝硬化	肠道系统疾病	恶性疾病	帕金森	偏瘫	ASA分级	术前并存病数量	术前合并症数量分级	VAR00004	术后并发症发生率	VAR00014	术后头颅并发症	术后心衰	术后心梗	术后消化道出血	术后肺栓塞	血栓性疾病	VAR00006	术后肺部感染	术后心律失常	术后胆囊炎	术后心脏并发症	入院白细胞	入院血红蛋白	入院白蛋白	VAR00005	入院尿素氮	入院肌酐	术前输血量	手术时机	VAR00003	麻醉方式	固定方式	术后当天输血量	术后一天白细胞	术后一天血红蛋白
1	90	1	0	0	0	0	0	0	0	0	0	1	0	0	0	0	0	0	0	1	0	0	1	0	0	0	0	0	1	1	0	0	0	0	0	8.11	116	39.9	0	11.2	121	0	2	0	0	0	0	9.08	98
0	96	1	0	0	0	0	0	0	0	0	0	0	1	0	0	0	0	0	0	1	0	0	1	0	0	1	0	0	0	0	0	0	0	0	1	6.03	87	32.4	0	6.2	75	0	3	0	0	0	4	6.46	115
0	97	1	1	0	1	0	1	0	0	1	0	0	0	0	0	0	0	0	1	3	0	1	1	1	1	1	1	0	0	0	1	1	0	0	1	6.69	83	38.7	1	14.6	118	0	6	1	1	0	6	8.28	71
0	95	1	0	0	0	0	0	0	0	0	0	0	0	0	0	0	0	0	0	1	0	0	0	0	0	0	0	0	0	0	0	0	0	0	0	8.59	73	27.7	0	12.3	101	4	4	0	0	0	4
0	93	1	0	0	1	0	0	0	0	0	0	0	0	0	0	0	0	0	1	1	0	0	1	0	0	0	1	0	0	0	0	0	1	0	1	6.72	109	32.9	0	7.1	49	0	3	0	0	2	0	6.51	95
0	93	1	1	0	0	1	0	0	0	0	0	0	0	0	0	0	0	0	0	2	0	0	0	0	0	0	0	0	0	0	0	0	0	0	0	9.86	110	37.5	0	8.5	86	0	2	0	0	0	4	11.53	119
0	91	1	0	0	0	0	0	1	0	0	0	0	0	0	0	0	0	0	0	1	0	0	1	0	0	0	1	0	0	0	0	1	1	0	1	9.43	130	37.3	0	5.5	68	0	2	0	0	0	4	11.39	131
1	90	1	0	0	0	0	0	1	0	0	0	0	0	0	0	0	0	0	1	1	0	0	1	0	0	0	0	0	0	0	0	1	0	0	0	7.31	94	34.8	0	4.2	66	6	1	0	0	2	4
1	91	1	0	0	0	0	0	0	0	0	0	1	0	0	0	0	0	0	0	1	0	0	1	0	0	0	0	0	0	0	0	1	0	0	0	12.74	110	38	0	8	56	0	5	0	0	0	4	11.95	102
1	98	0	1	0	0	0	0	0	0	0	0	0	1	0	0	0	0	0	0	2	1	1	1	1	1	0	0	0	0	0	1	1	0	0	0	7.45	98	30.3	1	14	134.9	0	8	1	1	1	6	8.02	122
1	91	0	0	0	0	1	0	0	0	0	0	0	0	0	0	0	1	0	0	2	0	0	0	0	0	0	0	0	0	0	0	0	0	0	0	7.8	112	36.4	0	8.4	82	0	3	0	0	3	0	10.94	105
0	92	0	0	0	0	0	0	0	0	0	0	0	1	0	0	0	0	0	0	1	0	0	0	0	0	0	0	0	0	0	0	0	0	0	0	9.09	124	32.3	0	6.7	64	0	5	0	0	3	0	5.68	113
0	90	0	1	0	0	0	0	0	0	0	0	0	0	0	0	0	0	0	1	1	0	0	0	0	0	0	0	0	0	0	0	0	0	0	0	9.06	121	33.5	0	7	49	0	4	0	0	1	4	11.53	111
0	92	0	1	0	0	0	1	0	0	0	0	0	1	0	0	0	0	0	0	3	0	0	0	0	0	0	0	0	0	0	0	0	0	0	0	8.03	101	34.8	0	10.9	132	0	5	0	1	3	0	8.77	94
1	91	0	1	0	0	0	0	0	0	0	0	1	0	0	0	0	0	0	0	1	1	1	0	1	0	0	0	0	0	0	1	0	0	0	0	8.89	143	36.2	1	6	58	0	6	1	0	1	0	12.27	122
0	90	0	0	0	0	0	0	0	0	0	0	0	0	0	0	0	0	0	0	1	0	0	0	0	0	0	0	0	0	0	0	0	0	0	0	10.77	127	37.8	0	5.2	89	0	4	0	1	1	0	7.54	78
1	98	0	1	0	0	0	0	0	0	0	0	0	1	0	1	0	0	0	1	2	0	0	1	0	0	1	1	0	0	0	0	0	0	0	1	11.98	131	36	0	8.1	90.3	0	1	0	0	1	4	9.76	115
0	90	0	1	0	0	0	0	0	0	0	0	0	0	0	0	0	0	0	0	1	0	0	0	0	0	0	0	0	0	0	0	0	0	0	0	8.54	114	38.4	0	4	53	0	5	0	0	2	0	6.83	93
0	90	0	1	1	0	0	0	1	1	0	0	0	0	0	0	0	0	0	1	4	0	0	1	0	0	0	0	0	0	0	0	0	0	0	0	7.1	110	37.5	0	4.3	52	0	4	0	0	3	0	4.99	92
1	90	1	0	0	0	0	0	0	1	0	0	0	0	0	0	0	0	0	1	1	0	0	0	0	0	0	0	0	0	0	0	0	0	0	0	6.61	93	29.1	0	6.5	61	0	4	0	0	0	2	15.14	88
0	99	0	1	0	0	0	0	0	0	0	0	0	0	0	0	0	0	0	1	1	0	0	0	0	0	0	0	0	0	0	0	0	0	0	0	6.13	121	32.3	0	5.5	60	0	3	0	0	1	2	10.61	120
1	92	1	0	0	0	0	0	1	0	0	0	0	1	0	0	0	0	0	1	2	1	1	0	1	0	0	0	0	0	0	1	1	0	0	0	7.63	98	30.5	1	7.2	62	0	4	1	0	0	4	8.35	84
0	91	0	1	1	1	1	1	0	0	0	0	1	0	0	0	0	0	0	1	6	0	0	1	0	0	0	0	0	0	0	0	0	0	0	0	12.13	107	37.9	0	8.3	104	0	5	0	1	3	0	8.98	90
1	98	1	0	0	0	0	0	1	0	0	0	0	0	0	0	0	0	0	1	1	0	0	0	0	0	0	0	0	0	0	0	0	0	0	0	7.68	117	36.9	0	10.1	88	0	2	0	0	0	2	7.97	104
1	91	0	1	0	0	0	0	1	0	0	0	0	0	0	0	0	0	0	1	2	0	1	1	1	0	0	0	0	0	0	1	1	0	0	0	7.57	125	30.9	1	5.7	80	0	6	1	0	3	0	9.52	79
0	95	1	0	0	0	0	0	0	0	0	0	0	0	0	0	0	0	0	1	0	0	0	0	0	0	0	0	0	0	0	0	0	0	0	0	8.6	115	36.5	0	7.7	46	0	4	0	0	0	2	7.02	94
0	95	1	0	0	0	1	0	0	0	0	0	0	0	0	0	0	0	0	1	1	0	0	0	0	0	0	0	0	0	0	0	0	0	0	0	9.2	90	36	0	10.7	142	0	2	0	0	0	4	7.7	90
0	90	0	1	0	0	1	0	0	0	0	0	0	0	0	1	0	0	0	1	2	0	0	0	0	0	0	0	0	0	0	0	0	0	0	0	8.01	114	38.8	0	5.1	66	0	3	0	0	1	4	10.98	114
0	96	1	0	0	0	0	0	0	0	0	0	0	0	0	0	0	0	0	1	0	0	0	0	0	0	0	0	0	0	0	0	0	0	0	0	7.68	78	35.9	0	6.3	58	0	4	0	1	2	2	7.73	104
0	96	1	0	0	0	0	1	1	0	0	0	0	0	0	0	0	0	0	1	2	0	0	0	0	0	0	0	0	0	0	0	0	0	0	0	12.5	73	31.1	0	6.4	66	4	8	0	1	2	0	22.76	118
0	95	0	1	0	0	0	1	0	0	0	0	1	0	0	0	0	0	0	0	3	0	0	0	0	0	0	0	0	0	0	0	0	0	0	0	12.64	134	46.1	0	4.3	51	0	4	0	1	1	0	11.6	104
0	90	1	1	0	0	0	0	0	0	0	0	0	0	0	0	0	0	0	1	0	0	1	0	1	0	0	0	0	0	0	1	0	0	0	0	7.63	102	30.6	1	6	87	0	4	1	0	2	2	9.71	119
0	92	1	0	0	0	0	0	0	0	0	0	0	0	0	0	1	0	0	1	1	0	0	0	0	0	0	0	0	0	0	0	0	0	0	0	6.16	75	34	0	10.7	108	0	3	0	0	0	0	5.75	73
1	90	1	1	0	0	0	0	0	0	1	0	0	0	0	0	0	0	0	1	2	0	0	1	0	0	0	0	0	0	0	0	1	0	0	0	10.35	66	32.5	0	17.9	232	4	5	0	1	0	4	9.05	97
0	91	1	0	0	0	0	0	0	0	0	0	0	0	0	0	0	0	0	1	0	0	0	0	0	0	0	0	0	0	0	0	0	0	0	0	5.32	70	27.9	0	12.8	77	0	4	0	0	0	2	7	120
1	90	1	1	1	0	0	1	1	0	0	0	1	0	0	0	0	0	0	1	5	1	1	1	1	0	0	0	0	0	0	1	0	0	0	0	10.19	141	34.1	1	4.8	71	0	5	1	0	0	4	13.54	105
1	93	0	1	1	0	1	0	0	0	0	0	0	0	0	0	0	0	0	1	3	0	1	3	1	0	1	0	0	0	0	1	1	0	0	1	10.04	101	32.9	1	12.5	171	0	10	1	1	3	2	7.94	85
1	93	1	1	0	0	1	0	0	0	0	0	1	1	0	0	1	0	0	1	4	1	0	0	0	0	0	0	0	0	0	0	0	0	0	0	7.69	100	35.1	0	9.5	86	0	3	0	0	0	4	8.33	115
0	91	0	1	1	0	1	0	1	0	0	0	1	0	0	0	0	0	1	1	5	1	0	0	0	0	0	0	0	0	0	0	0	0	0	0	19.39	127	42.4	0	10	58	0	2	0	0	1	2	16.14	102
1	92	1	0	1	0	0	0	0	0	0	0	0	0	0	0	0	0	0	1	1	0	0	0	0	0	0	0	0	0	0	0	0	0	0	0	11.2	95	31.3	0	9.67	146.1	2	7	0	0	0	4	17.65	99
0	97	1	0	1	1	0	0	0	1	0	0	0	0	0	0	0	0		1	3	0	0	0	0	0	0	0	0	0	0	0	0	0	0	0	12.53	122	30.2	0	4.6	48	0	5	0	0	0	0	14.63	106
0	90	1	1	0	0	1	0	0	0	1	0	1	0	0	0	0	0	0	1	3	0	1	1	1	0	1	0	0	0	0	1	0	0	0	1	12.75	98	36.2	1	8.6	81	2	6	1	1	2	2	13.7	111
1	90	1	0	0	0	0	0	0	0	0	1	0	0	0	0	0	0	0	0	1	0	0	1	0	0	0	0	0	0	1	0	0	0	0	0	7.29	106	35.3	0	4.4	62	0	4	0	0	0	4	14.51	100
1	90	0	0	1	0	0	0	0	0	0	0	0	0	0	0	0	0	0	0	3	0	0	0	0	0	0	0	0	0	0	0	0	0	0	0	9.17	87	38.1	0	8.1	113	0	4	0	1	1	4	17.18	97
0	90	1	0	0	0	0	0	0	0	0	0	0	0	0	0	0	0	0	0	0	0	0	0	0	0	0	0	0	0	0	0	0	0	0	0	9.3	72	35.9	0	9	73	2	2	0	0	0	4	9.37	106
0	95	1	0	1	0	1	0	1	1	0	0	0	0	0	0	0	0	0	1	2	0	1	0	1	0	0	0	0	0	0	1	0	0	0	0	14.34	70	36.2	1	7.8	75	0	3	1	1	0	6	10.66	70
1	90	1	1	0	0	1	0	0	0	0	0	1	0	0	0	1	0	0	0	3	0	0	0	0	0	0	0	0	0	0	0	0	0	0	0	6.27	84	32.8	0	5.5	53	0	2	0	0	0	6	8.28	113
0	92	1	1	1	0	0	0	0	0	0	0	0	0	0	0	0	0	0	0	2	0	0	1	0	0	0	0	0	0	0	0	1	0	0	0	9.47	119	34.3	0	4.2	68	0	3	0	1	0	0	7.36	100
0	90	1	1	1	0	0	0	0	0	0	0	1	0	0	0	0	0	0	1	3	0	0	0	0	0	0	0	0	0	0	0	0	0	0	0	11.7	115	39.7	0	4.6	74	0	2	0	1	0	6	11.06	101
0	92	0	1	0	0	0	0	0	0	0	0	0	0	0	0	0	0	0	1	1	0	1	1	1	0	0	0	0	0	0	1	0	0	0	0	9.83	100	32.4	1	4.7	47	0	6	1	1	1	2	11.52	98
1	91	0	0	0	0	0	0	0	0	0	0	0	0	0	0	0	0	0	1	0	0	0	0	0	0	0	0	0	0	0	0	0	0	0	0	7.35	133	39.6	0	3.5	75	0	5	0	0	1	0	9.75	111
1	92	0	1	0	0	1	0	0	1	0	0	0	0	0	0	0	0	0	1	3	0	0	1	0	0	0	1	0	0	0	0	0	0	0	1	5.95	95	34.8	0	5.01	79.3	0	2	0	0	1	4	6.29	99
0	90	1	0	0	0	0	0	0	0	0	0	0	0	0	0	0	0	0	1	0	0	0	0	0	0	0	0	0	0	0	0	0	0	0	0	7.96	97	38.3	0	8.06	80.6	0	3	0	0	0	4	9.36	104
1	90	1	0	0	1	0	0	0	0	0	0	0	0	0	0	0	0	0	1	1	0	1	0	1	0	0	0	0	0	0	1	0	0	0	0	7.74	99	33.9	1	8.07	71.9	0	2	1	1	0	2	8.79	100
0	92	0	1	1	1	0	0	0	0	0	0	0	0	0	0	0	0	0	1	3	0	0	0	0	0	0	0	0	0	0	0	0	0	0	0	6.76	122	36.6	0	4.52	78	0	5	0	0	1	2	10.02	145
0	92	1	0	1	0	1	0	1	1	0	0	0	0	0	0	0	0	0	1	2	0	0	0	0	0	0	0	0	0	0	0	0	0	0	0	12.51	109	41.7	0	4.03	59.4	0	5	0	0	0	2	9.83	106
1	90	1	0	0	1	0	1	0	0	1	0	0	0	1	0	0	0	0	1	5	1	0	1	0	0	0	0	0	0	0	0	1	0	0	0	7.63	128	24.5	0	5.82	71.3	0	4	0	0	0	2	9.95	126
1	91	0	0	0	0	0	0	1	0	0	0	1	0	0	0	0	0	0	1	2	0	0	0	0	0	0	0	0	0	0	0	0	0	0	0	7.58	121	37.7	0	8.39	109.1	0	3	0	0	3	0	7.14	121
0	91	0	1	1	1	1	1	0	1	0	0	0	0	0	0	0	0	0	1	5	1	1	1	1	0	0	0	0	0	0	1	0	0	0	0	11.61	100	35.4	1	17.05	149.7	0	3	1	1	3	0	6.83	83
1	90	1	0	0	1	0	0	0	0	0	0	0	0	0	0	0	0	0	1	1	0	0	0	0	0	0	0	0	0	0	0	0	0	0	0	7.03	145	42.5	0	8.79	114.7	0	3	0	0	0	0	9.42	110
1	92	1	1	0	0	0	0	0	0	1	0	0	0	0	0	0	0	0	1	2	0	0	0	0	0	0	0	0	0	0	0	0	0	0	0	10.23	86	33.6	0	6.8	103	0	2	0	0	0	4	12.35	94
0	98	1	1	0	0	0	0	1	0	0	0	0	0	0	0	0	0	0	1	2	0	0	1	0	0	0	0	0	0	0	0	0	1	0	1	8.48	101	35	0	4.6	60.2	0	2	0	1	2	2	9.56	102
0	90	0	1	1	0	1	0	0	0	0	0	0	0	0	0	0	0	1	1	3	0	0	0	0	0	0	0	0	0	0	0	0	0	0	0	9.02	114	32.6	0	8.3	77	0	2	0	0	3	0
1	91	0	1	1	1	0	0	1	0	0	0	1	0	0	0	0	0	0	0	6	1	0	0	0	0	0	0	0	0	0	0	0	0	0	0	9.48	123	40.7	0	7.31	76.9	0	7	0	0	1	0	6.01	97
1	92	1	0	0	0	0	0	1	0	0	0	0	0	0	0	0	0	0	1	0	0	1	0	1	0	0	0	0	0	0	1	0	0	0	0	7.11	95	35.6	1	7.55	72.5	0	3	1	1	0	4	5.5	88
0	90	1	0	1	1	0	0	1	0	0	0	0	0	0	0	0	0	0	1	3	0	0	1	0	0	0	0	0	0	0	0	1	0	0	0	14.67	83	27.1	0	12.17	69.7	0	2	0	0	0	4	11.63	110
1	94	1	0	0	0	1	0	0	0	0	0	0	0	0	0	0	0	0	0	1	0	0	0	0	0	0	0	0	0	0	0	0	0	0	0	17.65	121	33.5	0	10.12	93.1	0	3	0	1	0	1.5	20.53	111
0	90	1	0	0	0	0	0	0	0	0	0	0	0	0	0	0	0	0	0	0	0	0	0	0	0	0	0	0	0	0	0	0	0	0	0	10.58	117	40.6	0	4.59	50	0	2	0	0	0	2	13.53	101
1	96	1	1	0	0	1	0	1	0	0	0	0	0	0	0	0	0	0	1	3	0	0	0	0	0	0	0	0	0	0	0	0	0	0	0	8.34	106	27.6	0	4.4	80.9	0	4	0	0	0	2	6.59	101
0	92	1	1	0	1	0	0	0	0	0	0	0	0	0	0	0	0	0	1	2	0	1	4	1	0	0	1	0	0	0	1	1	1	0	1	9.84	106	36.8	1	6.94	56	0	7	1	1	0	2	8.62	103
0	91	1	1	0	0	1	0	0	0	0	0	0	0	0	0	0	0	0	1	3	0	1	1	1	0	0	0	0	0	0	1	0	0	0	0	9.23	95	37.3	1	8.27	62.9	0	8	1	0	0	3	9.6	100
1	96	1	1	0	1	0	0	1	0	1	0	0	0	0	0	0	0	0	1	4	1	1	3	1	0	1	1	0	0	0	1	0	0	0	1	9.41	101	36.2	1	18.74	406.1	0	4	1	0	0	6	6.85	95
0	90	0	1	1	0	1	0	1	1	0	0	0	0	0	0	0	0	0	1	1	0	0	0	0	0	0	0	0	0	0	0	0	0	0	0	13.6	75	36.8	0	8.78	98.9	4	7	0	0	3	3.5	13.64	96
1	95	1	0	0	0	1	0	0	0	0	1	0	0	0	0	0	0	0	1	1	1	1	3	1	0	0	0	0	0	1	1	1	0	0	0	9.18	85	37.9	1	20.3	124	0	8	1	1	0	4	11.41	102
1	90	1	1	0	1	0	0	0	0	0	0	0	0	0	0	0	0	0	0	2	0	0	0	0	0	0	0	0	0	0	0	0	0	0	0	10.29	85	36.1	0	9.9	74.1	0	3	0	0	0	4	11.08	104
1	90	0	0	0	1	1	1	1	0	0	0	0	0	0	0	0	0	0	1	4	0	0	0	0	0	0	0	0	0	0	0	0	0	0	0	3.19	93	29.6	0	5.84	68.5	0	3	0	0	1	2	6.39	94
1	90	1	0	0	0	0	1	0	0	0	0	0	0	0	0	0	0	0	1	1	1	1	1	1	0	0	0	0	0	0	1	0	0	0	0	6.99	95	26.3	1	5.21	66.8	6	6	1	1	0	6	7	105
0	93	1	0	0	0	0	0	1	0	0	1	0	0	0	0	0	0	0	1	1	0	0	2	0	0	0	0	0	0	1	0	1	0	0	0	13.33	91	39.2	0	9.62	83.5	2	4	0	0	0	6	11	125
0	94	1	0	0	1	0	0	0	0	0	0	0	0	0	0	0	0	0	1	3	0	0	0	0	0	0	0	0	0	0	0	0	0	0	0	11.41	108	37.1	0	4.82	63.6	0	5	0	0	0	4	8.16	110
0	92	0	1	0	1	1	0	0	0	0	0	0	0	0	0	0	0	0	1	1	1	1	0	1	0	1	0	0	0	0	1	1	0	0	1	6.05	95.2	29.3	1	5.53	53	0	2	1	1	1	2	11.36	105
1	91	1	1	1	1	1	0	0	1	0	0	0	0	0	0	0	0	0	1	2	0	1	0	1	0	0	0	0	0	0	1	0	0	0	0	9.5	110	40	1	9.53	95.3	0	4	1	0	0	2	8.23	90
0	93	0	1	0	0	1	0	0	0	0	0	0	0	0	0	0	0	0	0	2	1	1	2	1	0	0	0	0	0	0	1	0	1	0	1	8.08	112	37.3	1	7.43	81.6	0	6	1	0	1	2	10.75	103
0	90	0	1	1	1	0	0	0	0	0	0	0	0	0	0	0	0	0	1	4	0	0	0	0	0	0	0	0	0	0	0	0	0	0	0	6.75	111	36.6	0	6.82	91.6	0	4	0	0	1	2	7.87	95
0	91	1	1	1	0	0	0	0	0	0	1	0	0	0	0	0	0	0	1	4	0	0	1	0	0	0	0	0	0	1	0	0	0	0	0	12.75	118	40.4	0	4.39	50.5	0	4	0	0	0	6	12.62	100
0	91	1	1	0	0	0	1	0	0	0	0	0	0	0	0	0	0	0	1	2	1	1	2	1	0	0	0	0	0	0	1	1	0	0	0	10.02	105	36.7	1	5.61	62	0	8	1	0	0	4	10.68	113
0	90	1	1	0	1	0	0	1	0	0	0	0	0	0	0	0	0	0	1	3	0	0	0	0	0	0	0	0	0	0	0	0	0	0	0	9.59	84	28.9	0	6.05	53	0	3	0	0	0	4	6.7	120
1	90	1	1	1	0	0	0	0	0	0	0	0	0	0	0	0	0	0	0	2	0	0	0	0	0	0	0	0	0	0	0	0	0	0	0	6.35	120	40.2	0	6.97	64.4	0	3	0	0	0	0	11.4	113
1	91	0	1	0	0	0	0	0	0	0	0	0	0	0	0	0	0	0	1	1	0	0	0	0	0	0	0	0	0	0	0	0	0	0	0	5.97	126	37.7	0	7.91	108.5	0	3	0	0	1	4.5	5.62	119
1	98	1	0	0	1	1	0	0	0	0	0	0	0	0	0	0	0	0	1	1	0	1	1	1	0	0	0	0	0	0	1	1	0	0	0	4.41	94	32.8	1	5.69	52.7	0	5	1	1	0	4	4.43	101
1	92	1	1	0	0	0	0	0	1	0	0	0	0	0	0	0	0	0	1	2	0	0	1	0	0	0	0	0	0	0	0	1	0	0	0	8.24	108	33.6	0	9.49	123.4	0	9	0	0	0	4	8.17	106
1	90	0	1	1	0	0	0	0	1	0	0	0	0	0	1	1	0	0	1	4	1	0	0	0	0	0	0	0	0	0	0	0	0	0	0	7.08	116	37.4	0	3.4	60.6	0	2	0	0	1	4	10.14	126
1	91	1	0	1	0	1	0	0	1	0	0	0	0	0	0	0	0	0	1	3	0	0	2	0	0	0	0	0	0	0	0	1	0	0	0	12.79	125	33.9	0	8.8	108.3	0	7	0	0	0	4	10.05	101
1	90	0	0	0	0	0	1	0	0	0	0	0	0	0	0	0	0	0	1	1	0	0	0	0	0	0	0	0	0	0	0	0	0	0	0	5.18	92	38.2	0	13.28	140.9	0	4	0	0	1	0	5.7	79
0	93	1	0	0	0	0	0	1	1	0	0	0	0	0	0	0	0	0	1	2	0	0	1	0	0	0	0	0	0	0	0	1	0	0	0	10.73	117	41.6	0	4.72	97	0	3	0	0	0	0	10.03	99
0	94	1	0	1	0	1	1	0	0	0	0	1	0	0	0	0	0	0	1	4	1	1	2	1	0	1	0	0	0	0	1	0	0	0	1	6.02	117	41.5	1	6.76	67.7	0	5	1	1	0	0	5.38	86
0	92	1	0	1	0	0	0	0	0	0	0	0	0	0	0	0	0	0	0	1	0	0	0	0	0	0	0	0	0	0	0	0	0	0	0	5.46	98	38.3	0	5.22	65.6	0	4	0	0	2	0
0	90	1	0	0	1	0	0	1	0	0	0	0	0	0	0	0	0	0	0	2	0	0	0	0	0	0	0	0	0	0	0	0	0	0	0	8.85	91	37.8	0	4.03	51.4	0	2	0	0	0	2	8.8	102
0	90	1	1	0	1	1	0	0	0	0	0	1	0	1	0	0	0	0	0	4	1	0	0	0	0	0	0	0	0	0	0	0	0	0	0	14.98	116	35.4	0	2.56	66.6	0	3	0	0	0	4.75
0	94	1	0	0	1	0	0	0	0	0	0	1	0	0	0	1	0	0	0	2	0	1	0	1	0	0	0	0	0	0	1	0	0	0	0	11.44	102	39.1	1	7.76	48.4	2	4	1	1	0	4	9.41	113
0	92	0	1	0	0	0	0	0	0	0	0	1	0	0	0	0	0	0	0	2	0	0	0	0	0	0	0	0	0	0	0	0	0	0	0	4.44	103	43	0	15.16	111.4	0	2	0	0	1	0	5.41	87
1	104	0	0	0	0	0	0	0	0	0	1	0	0	0	0	0	0	0	0	0	0	0	1	0	0	0	0	0	0	1	0	0	0	0	0	8.81	127	33.4	0	5.29	67.2	0	4	0	0	3	0	7.81	110
1	91	1	1	0	0	0	0	0	0	0	0	0	0					1	1	1	1	0	0	0	0	0	0	0	0	0	0	0	0	0	0	9.4	91	35.4	0	11.8	118.5	0	4	0	0	0	4	7.98	96
1	90	0	1	0	0	1	0	1	0	0	0	0	0					0	0	3	0	0	0	0	0	0	0	0	0	0	0	0	1	0	1	6.06	126	34.4	0	4.4	63.4	0	5	0	0	1	0	10.05	113
1	90	1	1	1	0	0	0	1	0	0	0	0	0					0	1	3	0	1	0	1	0	0	0	0	0	0	1	0	0	0	0	9.79	109	34.6	1	5.51	54.5	0	38	1	0	0	4	10.2	126
0	93	1	0	0	0	0	0	0	0	0	0	0	0					0	1	0	0	0	0	0	0	0	0	0	0	1	0	0	0	0	0	10.13	116	36.8	0	6.68	662.08	0	2	0	0	0	0	7.77	88
0	92	1	1	0	0	0	1	0	0	0	0	0	0					0	0	2	1	0	0	0	0	0	0	0	0	0	0	1	0	0	0	8.77	90	35.3	0	10.08	105.7	0	3	0	1	0	2	10.8	105
0	90	0	0	0	0	0	0	1	1	1	0	0	0					0	1	2	0	1	1	1	0	0	0	0	0	0	1	0	0	0	0	8.36	86	37	1	13.83	181.3	0	8	1	0	1	4	12.16	117
0	91	1	1	0	0	0	0	0	0	0	0	0	0					0	0	1	1	0	0	0	0	0	0	0	0	0	0	0	0	0	0	14.26	118	41.8	0	6.5	47.2	0	3	0	0	0	2	13.53	121
0	97	1	1	0	0	0	0	0	0	0	0	0	0					0	0	1	1	0	1	0	0	0	0	0	0	0	0	0	0	0	0	11.49	105	36.2	0	7.11	52	0	4	0	1	0	2	11.57	128
0	91	1	0	0	0	0	0	0	0	0	0	0	0					0	1	0	0	0	1	0	0	0	0	0	0	0	0	1	0	0	0	7.61	112	41.4	0	9.52	76.6	0	2	0	0	0	2	8.73	91
0	90	1	1	1	0	1	0	1	1	0	0	0	0					0	1	5	1	1	0	1	0	0	0	0	0	0	1	1	0	0	0	13.95	126	44.3	1	11.45	84.5	0	19	1	0	0	0	8.02	110
0	94	0	1	1	1	0	0	0	0	0	0	0	0					0	1	3	0	0	0	0	0	0	0	0	0	0	0	0	0	0	0	7.97	128	36.2	0	8.04	81.6	0	8	0	0	1	0	9.89	112
0	92	0	1	0	0	0	1	0	0	0	0	0	0					0	1	2	1	0	0	0	0	0	0	0	0	0	0	1	0	0	0	17.12	127	33.6	0	5.5	51.1	0	4	0	0	3	0	6.62	105
1	93	0	1	0	1	0	0	1	0	0	0	0	0					0	1	4	0	0	1	0	0	0	0	0	0	0	0	0	0	0	0	16.05	131	44.6	0	6.8	89	2	2	0	0	1	4	9.91	90
0	93	1	0	0	0	0	0	0	0	0	0	0	0					0	0	0	0	0	1	0	0	0	0	0	0	0	0	1	0	0	0	7.99	60	33.9	0	16.4	85	2	3	0	0	0	4	6.39	107
1	93	0	0	0	0	0	0	0	0	0	0	0	0					0	0	0	0	0	0	0	0	1	0	0	0	0	0	0	0	0	1	7.18	93	34.2	0	14.1	126.7	0	3	0	1	1	2	9.43	97
1	90	0	1	0	0	1	0	0	0	0	0	0	0					0	1	2	0	0	0	0	0	0	0	0	0	0	0	0	0	0	0	5.8	91	32	0	4.83	73.9	0	4	0	0	0	2	4.64	96
0	90	1	1	0	0	0	0	0	0	0	0	0	0					0	0	1	1	0	0	0	0	0	0	0	0	0	0	0	0	0	0	10.34	109	36.2	0	8.48	68	0	4	0	0	0	2	9.79	103
0	99	1	0	0	1	0	0	0	1	0	0	0	0					0	1	1	0	1	0	1	0	0	0	0	0	0	1	0	0	0	1	6.26	93	33	1	7	44.7	2	6	1	0	0	3	9	97
0	91	1	1	0	1	1	0	1	0	0	0	0	0					0	1	4	1	1	0	1	0	0	0	0	0	0	1	0	0	0	0	7.95	88	35.9	1	6.81	55.2	0	5	1	0	0	4	9.06	107
0	93	0	1	0	1	0	0	1	0	0	0	0	0					0	1	3	0	0	1	0	0	0	0	0	0	0	0	0	0	0	0	7.75	122	35	0	7.53	82.8	0	6	0	0	3	0	7.79	99
0	90	1	1	0	0	0	1	0	0	0	0	0	0					0	0	2	0	0	0	0	0	0	0	0	0	1	0	0	0	0	0	6.71	90	36.6	0	15.8	97.8	0	5	0	1	0	0	5.76	82
0	93	0	0	1	1	0	0	0	0	0	0	0	0					0	1	2	0	1	0	1	0	0	0	0	0	0	1	0	0	0	0	13.57	98	33.8	1	10.95	91.1	0	5	1	0	3	2	8.55	90
0	91	0	1	0	0	1	0	0	0	0	0	0	0					0	1	2	0	0	0	0	0	0	0	0	0	0	0	0	0	0	0	9.29	119	38	0	5.75	51	0	4	0	1	3	0	5.08	109
0	92	1	1	1	0	1	0	0	0	0	0	0	0					0	1	3	0	1	0	1	0	0	0	0	0	0	1	0	0	0	0	6.86	105	33	1	6.1	53.9	0	8	1	0	0	2	9.27	114
0	91	0	0	0	0	0	0	0	0	0	0	0	0					0	0	0	0	0	0	0	0	0	0	0	0	0	0	0	0	0	0	4.7	96		0	2.8	62	0	3	0	0	3	0	2.98	100
0	97	1	0	0	1	0	0	1	0	0	0	0	0					0	1	3	0	1	1	1	0	0	0	1	0	0	1	0	0	0	0	6.55	93	35.7	1	12.67	104.2	0	7	1	1	0	2	11.11	104
1	90	0	0	0	0	0	0	0	0	0	0	0	0					0	0		0	0	0	0	0	0	0	0	0	0	0	0	0	0	0	6.92	115	35.7	0	5.11	65.5	0	4	0	0	1	0	8.35	110
0	93	1	0	0	0	0	0	0	0	0	0	0	0					0	1		0	0	0	0	0	0	0	0	0	0	0	0	0	0	0	7.67	108	31.3	0	13.81	127.2	0	6	0	0	0	2	7.79	98
0	91	1	1	0	0	0	0	1	0	0	0	0	0					0	1		0	0	0	0	0	0	0	0	0	0	0	0	0	0	0	6.9	89	35.6	0	10.51	73.1	0	8	0	0	0	4	8.87	125
0	95	1	1	0	0	0	0	0	0	0	0	0						0	1		0	0	0	0	0	1	0	0	0	0	0	0	1	0	1	9	117	34.8	0	9.58	52.6	0	4	0	1	0	2	5.98	115
0	91	1	0	0	0	0	0	0	0	0	0	0						0	1		0	0	1	0	0	0	0	0	0	0	0	0	0	0	0	8.4	97	34.3	0	5.53	54.8	0	3	0	0	0	4	8.84	118
0	91	1	0	0	0	0	1	0	0	0	0	0						0	1		0	0	0	0	0	0	0	0	0	0	0	0	0	0	0	9.84	79	31.2	0	11.58	90.2	0	3	0	1	0	3.5	9.73	108
0	104	1	1	0	0	0	0	0	0	0	0	0						0	1		0	1	0	1	0	0	0	0	0	0	1	0	0	0	0	9.8	99	32.6	1	5.82	66.1	0	8	1	0	0	2	11.09	112
1	95	1	0	0	0	0	0	0	0	0	0	0						0	1		0	0	0	0	0	0	0	0	0	0	0	0	0	0	0	5.1	102	35.8	0	9.49	84.2	0	6	0	0	0	4	3.82	95
0	94	0	1	0	0	0	0	0	0	0	0	0						0	1		0	0	0	0	0	0	0	1	0	0	0	0	0	0	0	9.89	135	36.7	0	6.66	90.5	0	3	0	0	1	0	11.69	129
0	91	0	0	0	0	0	0	0	0	0	0	0						0	0		0	0	0	0	0	0	0	0	0	0	0	0	0	0	0	5.24	116	36.6	0	6.31	52.2	0	4	0	0	1	0	6.39	104
0	97	1	0	0	0	0	0	0	1	0	0	0						0	1		0	1	0	1	0	0	0	0	0	0	1	0	0	0	0	5.26	82	29.3	1	5.2	53.1	0	5	1	0	0	4	6.95	107
0	90	0	1	0	0	1	0	1	0	0	0	1						0	1		1	0	0	0	0	0	0	0	0	0	0	0	0	0	0	7.3	105	34.8	0	4.37	55.1	0	3	0	0	1	2
1	93	1	0	0	0	0	0	0	0	0	0	0						0	1		0	0	0	0	0	1	0	0	0	0	0	0	0	0	1	7.09	82	30.8	0	20.76	125.9	2	4	0	1	0	3.5	6.97	105
0	92	1	0	0	0	0	0	0	0	0	0	0						0	1		0	1	1	1	0	0	0	1	0	0	1	0	0	0	0	7.11	113	34.3	1	7.36	57.2	0	4	1	0	0	2	7.52	80
1	92	1	0	0	0	1	0	0	0	0	0	0						0	1		0	0	1	0	0	0	0	0	0	0	0	1	0	0	0	9.1	112	36.6	0	5.03	62.8	0	8	0	1	0	4	8.22	66
0	91	1	0	0	0	0	0	0	0	0	0	0						0	1		0	0	0	0	0	0	0	0	0	0	0	0	0	0	0	4.16	83	34	0	10.92	79.2	0	5	0	0	0	4	6.03	111
0	94	1	0	0	0	0	1	0	0	0	0	0						0	1		0	0	0	0	0	0	0	0	0	0	0	0	0	0	0	5.72	93	34.8	0	8.97	65.9	0	3	0	0	0	4	6.37	87
0	94	1	1	0	0	0	0	0	0	0	0	0						0	1		0	1	1	1	0	0	0	0	0	0	1	1	0	0	0	8.63	74	29.3	1	15.69	115.4	4	4	1	0	0	4	12.51	120
0	94	0	0	1	0	0	0	1	0	0	0	1						0	0		0	0	0	0	0	0	0	0	0	0	0	0	0	0	0	14.34	133	38.9	0	3.97	46.8	0	6	0	0	1	2	9.36	109
0	91	0	1	0	0	0	1	1	1	0	0	0						0	0		0	0	0	0	0	0	0	0	0	0	0	0	0	0	0	9.29	115	38.4	0	7.55	60.8	0	2	0	0	3	0	9.57	107
1	92	0	0	0	0	0	1	1	1	1	0	0	1						1		0	1	0	1	0	0	0	0	0	0	1	0	0	0	0	5.08	97	31.3	1	21.18	126.7	0	8	1	0	3	2	5.95	96
1	91	0	0	0	0	0	0	0	0	0	0	0	0						0		0	0	0	0	0	0	0	0	0	0	0	0	0	0	0	8.92	145	36.9	0	5.98	72.6	0	3	0	0	1	0	12.67	129
1	95	1	1	0	0	0	1	1	1	0	0	0	0						1		0	0	0	0	0	0	0	0	0	0	0	0	0	0	0	6.74	98	32.4	0	10.49	113.9	0	3	0	0	0	4	7.62	112
0	91	1	1	1	0	0	0	0	0	0	0	1	0						1		0	0	0	0	0	0	0	0	0	0	0	0	0	0	0	9.24	82	38.4	0	14.01	91.4	0	3	0	0	0	4	11.05	127
0	92	1	0	0	0	0	0	1	0	0	0	0	0						0		0	0	1	0	0	0	0	0	0	0	0	1	0	0	0	4.85	94	35.3	0	8.62	72.9	0	5	0	0	0	0
0	91	0	0	0	1	0	0	1	0	0	0	0	0						1		0	0	1	0	0	0	0	0	0	0	0	1	0	0	0	13.19	139	37.8	0	7.99	57.7	0	3	0	0	3	0	8.13	111
0	91	0	0	0	0	0	0	0	0	0	0	0	0						1		0	0	0	0	0	0	0	0	0	0	0	0	0	0	0	11.79	131	28.9	0	6.57	54.4	0	3	0	0	1	0	10.44	118
0	97	1	0	1	1	0	0	1	0	0	0	0	1						1		0	1	0	1	0	0	0	0	0	1	1	0	0	0	0	5.22	72	24.8	1	8.15	67.4	4	4	1	0	0	2	9.17	105
1	91	1	0	1	1	0	1	1	1	0	0	1	0						1		1	0	0	0	0	0	0	0	0	0	0	0	0	0	0	12.07	104	36.5	0	10.74	70.7	2	9	0	1	0	4	21.21	112
0	93	0	0	0	0	0	0	0	0	0	0	0	0						0		0	1	1	1	1	0	0	1	0	0	1	1	0	0	0	5.42	74	24.6	1	2.34	63.7	4	4	1	0	0	2	9.85	112
0	90	1	1	1	0	0	0	0	1	0	0	1	0	0	0	0	0	0	1	3	0	0	0	0	0	0	0	0	0	0	0	0	0	0	0	11.7	115	39.7	0	4.6	74	0	2	0	1	0	6	11.06	101
0	92	0	1	0	0	0	0	0	1	0	0	0	0	0	0	0	0	0	1	1	0	1	1	1	0	0	0	0	0	0	1	0	0	0	0	9.83	100	32.4	1	4.7	47	0	6	1	1	1	2	11.52	98
1	91	0	0	0	0	0	0	0	0	0	0	0	0	0	0	0	0	0	1	0	0	0	0	0	0	0	0	0	0	0	0	0	0	0	0	7.35	133	39.6	0	3.5	75	0	5	0	0	1	0	9.75	111
1	92	0	1	0	0	1	0	0	1	0	0	0	0	0	0	0	0	0	1	3	0	0	1	0	0	0	1	0	0	0	0	0	0	0	1	5.95	95	34.8	0	5.01	79.3	0	2	0	0	1	4	6.29	99
0	90	1	0	0	0	0	0	0	0	0	0	0	0	0	0	0	0	0	1	0	0	0	0	0	0	0	0	0	0	0	0	0	0	0	0	7.96	97	38.3	0	8.06	80.6	0	3	0	0	0	4	9.36	104
1	90	1	0	1	1	0	0	0	1	0	0	0	0	0	0	0	0	0	1	1	0	1	0	1	0	0	0	0	0	0	1	0	0	0	0	7.74	99	33.9	1	8.07	71.9	0	2	1	1	0	2	8.79	100
0	92	0	1	0	1	0	0	0	0	0	0	0	0	0	0	0	0	0	1	3	0	0	0	0	0	0	0	0	0	0	0	0	0	0	0	6.76	122	36.6	0	4.52	78	0	5	0	0	1	2	10.02	145
0	92	1	0	1	0	1	0	1	1	0	0	0	0	0	0	0	0	0	1	2	0	0	0	0	0	0	0	0	0	0	0	0	0	0	0	12.51	109	41.7	0	4.03	59.4	0	5	0	0	0	2	9.83	106
0	106	1	0	0	1	0	1	0	1	1	0	0	0	1	0	0	0	0	1	5	1	0	1	0	0	0	0	0	0	0	0	1	0	0	0	7.63	128	24.5	0	5.82	71.3	0	4	0	0	0	2	9.95	126
1	91	0	0	0	0	1	0	1	0	0	0	1	0	0	0	0	0	0	1	2	0	0	0	0	0	0	0	0	0	0	0	0	0	0	0	7.58	121	37.7	0	8.39	109.1	0	3	0	0	3	0	7.14	121
0	91	0	1	1	1	0	1	0	1	0	0	0	0	0	0	0	0	0	1	5	1	1	1	1	0	0	0	0	0	0	1	0	0	0	0	11.61	100	35.4	1	17.05	149.7	0	3	1	1	3	0	6.83	83
0	90	1	0	0	1	0	0	0	0	0	0	0	0	0	0	0	0	0	1	1	0	0	0	0	0	0	0	0	0	0	0	0	0	0	0	7.03	145	42.5	0	8.79	114.7	0	3	0	0	0	0	9.42	110
1	92	1	1	0	0	0	0	0	1	1	0	0	0	0	0	0	0	0	1	2	0	0	0	0	0	0	0	0	0	0	0	0	0	0	0	10.23	86	33.6	0	6.8	103	0	2	0	0	0	4	12.35	94
0	98	1	1	0	0	0	0	1	0	0	0	0	0	0	0	0	0	0	1	2	0	0	1	0	1	0	0	0	0	0	0	0	1	0	1	8.48	101	35	0	4.6	60.2	0	2	0	1	2	2	9.56	102
1	90	0	1	1	0	1	0	0	0	0	0	0	0	0	0	0	0	1	1	3	0	0	0	0	0	0	0	0	0	0	0	0	0	0	0	9.02	114	32.6	0	8.3	77	0	2	0	0	3	0
1	91	0	1	0	1	0	0	1	1	0	0	0	0	0	0	0	0	0	0	6	1	0	0	0	0	0	0	0	0	0	0	0	0	0	0	9.48	123	40.7	0	7.31	76.9	0	7	0	0	1	0	6.01	97
1	92	1	0	1	0	0	0	1	0	0	0	1	0	0	0	0	0	0	1	0	0	1	0	1	1	0	0	0	0	0	1	0	0	0	0	7.11	95	35.6	1	7.55	72.5	0	3	1	0	0	4	5.5	88
0	94	1	0	1	1	0	0	1	1	0	0	0	0	0	0	0	0	0	1	3	0	0	1	0	0	0	0	0	0	0	0	1	0	0	0	14.67	83	27.1	0	12.17	69.7	0	2	0	1	0	4	11.63	110
0	94	1	0	0	0	0	0	0	0	0	0	0	0	0	0	0	0	0	0	1	0	0	0	0	0	0	0	0	0	0	0	0	0	0	0	17.65	121	33.5	0	10.12	93.1	0	3	0	1	0	1.5	20.53	111
0	95	1	0	0	0	0	0	0	1	0	0	0	0	0	0	0	0	0	0	0	0	0	0	0	0	0	0	0	0	0	0	0	0	0	0	10.58	117	40.6	0	4.59	50	0	2	0	0	0	2	13.53	101
0	96	1	1	0	0	0	0	0	0	0	0	0	0	0	0	0	0	0	1	3	0	0	0	0	0	0	0	0	0	0	0	0	0	0	0	8.34	106	27.6	0	4.4	80.9	0	4	0	0	0	2	6.59	101
0	92	1	1	0	1	1	0	1	1	0	0	0	0	0	0	0	0	0	1	2	0	1	4	1	0	0	1	0	0	0	1	1	1	0	1	9.84	106	36.8	1	6.94	56	0	7	1	0	0	2	8.62	103
0	94	1	1	0	0	1	0	0	0	0	0	0	0	0	0	0	0	0	1	3	0	1	1	1	0	0	0	0	0	0	1	0	0	0	0	9.23	95	37.3	1	8.27	62.9	0	8	1	0	0	3	9.6	100
0	96	1	1	0	1	0	0	0	0	1	0	0	0	0	0	0	0	0	1	4	1	1	3	1	0	1	1	0	0	0	1	0	0	0	1	9.41	101	36.2	1	18.74	406.1	0	4	1	0	0	6	6.85	95
0	99	0	1	0	0	1	0	0	1	0	0	0	0	0	0	0	0	0	1	1	0	0	0	0	0	0	0	0	0	0	0	0	0	0	0	13.6	75	36.8	0	8.78	98.9	4	7	0	1	3	3.5	13.64	96
1	95	1	0	1	0	0	0	0	0	0	1	0	0	0	0	0	0	0	1	1	1	1	3	1	0	0	0	0	0	1	1	1	0	0	0	9.18	85	37.9	1	20.3	124	0	8	1	1	0	4	11.41	102
0	91	1	1	0	1	0	0	0	1	0	0	0	0	0	0	0	0	0	0	2	0	0	0	0	0	0	0	0	0	0	0	0	0	0	0	10.29	85	36.1	0	9.9	74.1	0	3	0	0	0	4	11.08	104
1	94	0	0	0	1	1	1	1	0	0	0	0	0	0	0	0	0	0	1	4	0	0	0	1	0	0	0	0	0	0	0	0	0	0	0	3.19	93	29.6	0	5.84	68.5	0	3	1	0	1	2	6.39	94
0	98	1	0	0	0	0	1	0	1	0	0	0	0	0	0	0	0	0	1	1	1	1	1	1	0	0	0	0	0	0	1	0	0	0	0	6.99	95	26.3	1	5.21	66.8	6	6	1	1	0	6	7	105
1	92	1	0	0	0	0	0	1	0	0	0	0	0	0	0	0	0	0	1	0	0	1	0	1	0	0	0	0	0	0	1	0	0	0	0	7.11	95	35.6	1	7.55	72.5	0	3	1	1	0	4	5.5	88
0	94	1	0	1	1	0	0	0	1	0	0	0	0	0	0	0	0	0	1	3	0	0	1	0	0	0	0	0	0	0	0	1	0	0	0	14.67	83	27.1	0	12.17	69.7	0	2	0	0	0	4	11.63	110
1	94	1	0	0	0	0	0	0	0	0	0	0	0	0	0	0	0	0	0	1	0	0	0	0	0	0	0	0	0	0	0	0	0	0	0	17.65	121	33.5	0	10.12	93.1	0	3	0	1	0	1.5	20.53	111
0	95	1	0	0	0	0	0	0	1	0	0	0	0	0	0	0	0	0	0	0	0	0	0	1	0	0	0	0	0	0	0	0	0	0	0	10.58	117	40.6	0	4.59	50	0	2	1	0	0	2	13.53	101
1	96	1	1	0	0	1	0	1	0	0	0	0	0	0	0	0	0	0	1	3	0	0	0	0	0	0	0	0	0	0	0	0	0	0	0	8.34	106	27.6	0	4.4	80.9	0	4	0	1	0	2	6.59	101
0	92	1	1	0	1	1	0	0	1	0	0	0	0	0	0	0	0	0	1	2	0	1	4	1	0	0	1	0	0	0	1	1	1	0	1	9.84	106	36.8	1	6.94	56	0	7	1	0	0	2	8.62	103
0	94	1	1	0	0	0	0	0	0	0	0	0	0	0	0	0	0	0	1	3	0	1	1	1	0	0	0	0	0	0	1	0	0	0	0	9.23	95	37.3	1	8.27	62.9	0	8	1	0	0	3	9.6	100
0	96	1	1	0	1	0	0	1	0	1	0	0	0	0	0	0	0	0	1	4	1	1	3	0	0	1	1	0	0	0	1	0	0	0	1	9.41	101	36.2	1	18.74	406.1	0	4	0	0	0	6	6.85	95
0	99	0	1	1	0	0	0	1	1	0	0	0	0	0	0	0	0	0	1	1	0	0	0	0	0	0	0	0	0	0	0	0	0	0	0	13.6	75	36.8	0	8.78	98.9	4	7	0	1	3	3.5	13.64	96
1	95	1	0	0	0	1	0	0	0	0	1	0	0	0	0	0	0	0	1	1	1	1	3	1	0	0	0	0	0	1	1	1	0	0	0	9.18	85	37.9	1	20.3	124	0	8	1	0	0	4	11.41	102
0	90	1	1	0	1	0	0	0	1	0	0	0	0	0	0	0	0	0	0	2	0	0	0	0	0	0	0	0	0	0	0	0	0	0	0	10.29	85	36.1	0	9.9	74.1	0	3	0	0	0	4	11.08	104
0	90	0	0	0	1	0	1	1	0	0	0	0	0	0	0	0	0	0	1	4	0	0	0	0	0	0	0	0	0	0	0	0	0	0	0	3.19	93	29.6	0	5.84	68.5	0	3	0	0	1	2	6.39	94
1	90	1	0	0	0	0	1	0	1	0	0	0	0	0	0	0	0	0	1	1	1	1	1	0	0	0	0	0	0	0	1	0	0	0	0	6.99	95	26.3	1	5.21	66.8	6	6	0	1	0	6	7	105
[truncated: 23 more columns]
